# Supplementary material for: Activation mechanism and novel binding sites of the BKCa channel activator CTIBD
Source: Life Sci Alliance. 2024 Aug 1;7(10):e202402621. doi: 10.26508/lsa.202402621 (PMC11294680; doi:10.26508/lsa.202402621)
Supplement: Supplementary file 1 [file LSA-2024-02621_TableS1.xls]

## Sheet: Sheet1
V1/2 (mV)	Vehicle	10 mM CTIBD
WT	103.09 ± 7.41	16.66 ± 5.24
R20A	78.50 ± 2.43	24.05 ± 2.89
W22A	80.19 ± 3.62	49.98 ± 4.32
F131A	138.19 ± 7.45	67.18 ± 7.54
W203A	139.35 ± 3.16	103.32 ± 4.06
S259A	139.71 ± 5.89	83.60 ± 5.01
P262A	101.22 ± 4.66	38.62 ± 8.23
W263A	124.35 ± 4.38	64.77 ± 2.17
F266A	127.73 ± 4.96	93.16 ± 3.61
W22A/W203A/F266A	128.27 ± 1.66	115.45 ± 2.11
