# Supplementary material for: Activation mechanism and novel binding sites of the BKCa channel activator CTIBD
Source: Life Sci Alliance. 2024 Aug 1;7(10):e202402621. doi: 10.26508/lsa.202402621 (PMC11294680; doi:10.26508/lsa.202402621)
Supplement: Supplementary file 2 [file LSA-2024-02621_TableS2.xls]

## Sheet: Sheet1
Activation time constant (ms)	150 mV	160 mV	170 mV	180 mV	190 mV	200 mV
WT (Vehicle)	5.69 ± 0.26	6.13 ± 0.46	3.98 ± 0.04	3.84 ± 0.50	2.62 ± 0.16	2.22 ± 0.08
WT (10 mM CTIBD)	3.01 ± 0.36**	2.54 ± 0.25**	2.62 ± 0.31*	2.40 ± 0.19	2.37 ± 0.33	2.29 ± 0.16
R20A (Vehicle)	1.98 ± 0.39	1.68 ± 0.43	1.78 ± 0.41	1.32 ± 0.32	1.57 ± 0.48	1.31 ± 0.40
R20A (10 mM CTIBD)	1.77 ± 0.23	1.74 ± 0.35	1.71 ± 0.33	1.47 ± 0.24	1.32 ± 0.28	1.40 ± 0.31
W22A (Vehicle)	1.61 ± 0.06	2.18 ± 0.43	2.31 ± 0.42	1.72 ± 0.19	1.51 ± 0.46	1.68 ± 0.58
W22A (10 mM CTIBD)	2.70 ± 0.33*	2.65 ± 0.12	2.70 ± 0.10	2.50 ± 0.31	1.74 ± 0.14	2.44 ± 0.27
F131A (Vehicle)	4.64 ± 0.20	5.04 ± 0.51	5.94 ± 0.19	5.20 ± 0.29	3.78 ± 0.56	3.51 ± 0.30
F131A (10 mM CTIBD)	6.63 ± 0.52*	6.48 ± 0.43	5.97 ± 0.38	4.11 ± 0.36	5.65 ± 0.31*	6.65 ± 0.64**
W203A (Vehicle)	5.78 ± 0.32	4.05 ± 0.33	4.66 ± 0.53	3.98 ± 0.29	3.16 ± 0.20	2.86 ± 0.36
W203A (10 mM CTIBD)	5.07 ± 0.15	5.15 ± 0.36	4.38 ± 0.37	4.59 ± 0.55	3.50 ± 0.26	3.87 ± 0.35
S259A (Vehicle)	4.86 ± 0.16	4.10 ± 0.17	4.49 ± 0.32	2.74 ± 0.27	3.13 ± 0.46	2.24 ± 0.23
S259A (10 mM CTIBD)	4.45 ± 0.30	4.64 ± 0.51	3.42 ± 0.46	2.93 ± 0.14	2.62 ± 0.17	2.61 ± 0.34
P262A (Vehicle)	5.91 ± 0.33	4.32 ± 0.27	3.81 ± 0.18	3.29 ± 0.36	2.71 ± 0.18	2.37 ± 0.32
P262A (10 mM CTIBD)	3.45 ± 0.16**	2.96 ± 0.34*	2.79 ± 0.28*	2.47 ± 0.19	2.19 ± 0.12	1.93 ± 0.17
W263A (Vehicle)	4.82 ± 0.35	4.99 ± 0.30	4.45 ± 0.39	3.00 ± 0.24	2.58 ± 0.15	2.60 ± 0.15
W263A (10 mM CTIBD)	3.83 ± 0.38	3.17 ± 0.23**	3.06 ± 0.31*	2.88 ± 0.23	2.47 ± 0.22	2.36 ± 0.12
F266A (Vehicle)	5.49 ± 0.40	4.92 ± 0.31	4.83 ± 0.47	3.99 ± 0.06	3.44 ± 0.14	2.95 ± 0.19
F266A (10 mM CTIBD)	4.43 ± 0.27	4.14 ± 0.14	3.81 ± 0.18	3.57 ± 0.32	3.16 ± 0.10	2.76 ± 0.13
W22A/W203A/F266A (Vehicle)	2.57 ± 0.47	2.30 ± 0.31	1.94 ± 0.22	1.67 ± 0.12	1.44 ± 0.09	1.42 ± 0.16
W22A/W203A/F266A (10 mM CTIBD)	3.06 ± 0.39	2.85 ± 0.69	2.51 ± 0.34	2.55 ± 0.24*	2.24 ± 0.30*	2.11 ± 0.47
