# Supplementary material for: Activation mechanism and novel binding sites of the BKCa channel activator CTIBD
Source: Life Sci Alliance. 2024 Aug 1;7(10):e202402621. doi: 10.26508/lsa.202402621 (PMC11294680; doi:10.26508/lsa.202402621)
Supplement: Supplementary file 3 [file LSA-2024-02621_TableS3.xls]

## Sheet: Sheet1
Deactivation time constant (ms)	150 mV	160 mV	170 mV	180 mV	190 mV	200 mV
WT (Vehicle)	0.96 ± 0.06	1.10 ± 0.06	1.08 ± 0.11	1.06 ± 0.06	0.88 ± 0.04	1.01 ± 0.12
WT (10 mM CTIBD)	6.78 ± 0.43**	6.63 ± 0.46**	7.19 ± 0.53***	7.08 ± 0.53**	7.37 ± 0.17***	7.53 ± 0.10***
R20A (Vehicle)	0.86 ± 0.13	0.85 ± 0.18	0.82 ± 0.17	0.94 ± 0.16	0.84 ± 0.13	0.92 ± 0.08
R20A (10 mM CTIBD)	5.44 ± 0.49***	5.00 ± 0.26***	5.93 ± 0.48***	5.55 ± 0.71**	5.36 ± 0.67**	5.31 ± 0.30***
W22A (Vehicle)	0.54 ± 0.06	0.69 ± 0.06	0.60 ± 0.11	0.65 ± 0.02	0.78 ± 0.10	0.68 ± 0.04
W22A (10 mM CTIBD)	1.77 ± 0.18**	1.59 ± 0.14**	1.55 ± 0.19*	1.52 ± 0.15**	1.96 ± 0.28*	1.98 ± 0.28*
F131A (Vehicle)	0.57 ± 0.09	0.35 ± 0.06	0.42 ± 0.09	0.44 ± 0.08	0.39 ± 0.08	0.52 ± 0.15
F131A (10 mM CTIBD)	2.10 ± 0.42*	2.00 ± 0.33*	2.36 ± 0.35**	2.09 ± 0.41*	2.28 ± 0.43*	2.41 ± 0.37**
W203A (Vehicle)	0.41 ± 0.05	0.44 ± 0.05	0.45 ± 0.04	0.45 ± 0.03	0.46 ± 0.05	0.44 ± 0.05
W203A (10 mM CTIBD)	1.12 ± 0.07***	1.13 ± 0.09***	1.33 ± 0.13***	1.37 ± 0.21*	1.33 ± 0.16**	1.29 ± 0.13***
S259A (Vehicle)	0.32 ± 0.03	0.34 ± 0.01	0.37 ± 0.02	0.36 ± 0.03	0.41 ± 0.02	0.40 ± 0.03
S259A (10 mM CTIBD)	1.90 ± 0.26**	1.87 ± 0.18**	2.05 ± 0.22**	2.32 ± 0.32**	2.36 ± 0.37*	2.55 ± 0.42*
P262A (Vehicle)	0.59 ± 0.03	0.63 ± 0.08	0.69 ± 0.08	0.64 ± 0.04	0.71 ± 0.03	0.63 ± 0.10
P262A (10 mM CTIBD)	2.60 ± 0.15***	2.70 ± 0.19***	2.69 ± 0.13***	2.46 ± 0.22*	2.88 ± 0.25*	2.76 ± 0.08***
W263A (Vehicle)	0.47 ± 0.06	0.50 ± 0.04	0.52 ± 0.06	0.55 ± 0.07	0.59 ± 0.13	0.58 ± 0.10
W263A (10 mM CTIBD)	2.85 ± 0.29**	2.77 ± 0.22**	2.56 ± 0.21***	2.71 ± 0.33**	2.95 ± 0.25***	2.71 ± 0.36**
F266A (Vehicle)	0.63 ± 0.10	0.71 ± 0.09	0.88 ± 0.12	0.85 ± 0.07	0.93 ± 0.10	1.02 ± 0.14
F266A (10 mM CTIBD)	1.76 ± 0.10***	1.99 ± 0.12***	2.18 ± 0.17***	2.36 ± 0.23***	2.19 ± 0.21**	2.57 ± 0.21***
W22A/W203A/F266A (Vehicle)	0.36 ± 0.03	0.40 ± 0.03	0.40 ± 0.03	0.41 ± 0.03	0.43 ± 0.03	0.43 ± 0.05
W22A/W203A/F266A (10 mM CTIBD)	0.58 ± 0.08*	0.58 ± 0.08	0.63 ± 0.09*	0.62 ± 0.08	0.64 ± 0.09	0.61 ± 0.07
