# Supplementary material for: Activation mechanism and novel binding sites of the BKCa channel activator CTIBD
Source: Life Sci Alliance. 2024 Aug 1;7(10):e202402621. doi: 10.26508/lsa.202402621 (PMC11294680; doi:10.26508/lsa.202402621)
Supplement: Supplementary file 4 [file LSA-2024-02621_TableS4.xls]

## Sheet: Sheet1
	CTIBD-bound BKca channel
	PDB ID 8Z3S
	EMD-39753
Data collection and processing
Microscope	Glacios
Camera	Falcon 4i
Voltage (kV)	200
Magnification	73000
Total movies (No.)	4806
Electron dose (e−/Å2)	50
Defocus range (µM)	−1.4–−2.6
Pixel size (Å)	1.41
Exposure time (s)	13.67
Initial particles (No.)	797634
Final particles (No.)	288878
Symmetry	C4
B-factor sharpening (Å2)	258.3
Map resolution (Å)	3.9
Model refinement
No. of atoms
Protein	24885
CTIBD	192
CHS	140
Ca2+	8
Mg2+	4
B factors
Protein	126.35
CTIBD	145.35
CHS	92.985
Ca2+	131.84
Mg2+	90.66
Root mean square deviations
Bond lengths (Å)	0.005
Bond angles (°)	0.668
MolProbity score	1.88
Clash score	8.01
Ramachandran plot
Favored (%)	93.03
Allowed (%)	6.97
Outliers (%)	0
